# Supplementary material for: EHS Guidelines on the Management of Primary Ventral and Incisional Hernias Under Emergency Conditions
Source: J Abdom Wall Surg. 2026 Mar 11;5:16228. doi: 10.3389/jaws.2026.16228 (PMC13044802; doi:10.3389/jaws.2026.16228)
Supplement: Supplementary file 2 [file Supplementaryfile8.xlsx]

## Sheet: kq1-mortality
study	confounding	classification	partecipants	deviation	missing	measure	reporting	overall
Ricard 2023	Moderate	Low	Low	Low	Low	Low	Low	Moderate
Proctor 2022	Serious	Low	Low	Low	Low	Low	Low	Serious

## Sheet: kq1-ROB2 mortality
study	D1	D2	D3	D4	D5	overall
Abdel Baki 2007	Low	Low	Low	Moderate	Low	Moderate

## Sheet: Kq1-SSI
study	confounding	classification	partecipants	deviation	missing	measure	reporting	overall
Emile 2017	Serious	Low	Moderate	Serious	Low	Low	Low	Serious
La Mura 2009	Serious	Serious	Moderate	Moderate	Low	Serious	Serious	Serious
Nieuwenhuizen 2011	Serious	Serious	Moderate	Serious	Low	Low	Low	Serious
Proctor 2022	Serious	Low	Low	Moderate	Serious	Serious	Low	Serious
Fredberg 2025	Moderate	Low	Low	Low	Low	Low	Low	Moderate

## Sheet: Kq1-recurrence
study	confounding	classification	partecipants	deviation	missing	measure	reporting	overall
Emile 2017	Serious	Low	Moderate	Serious	Serious	Low	Serious	Serious
La Mura 2009	Serious	Serious	Low	Moderate	Serious	Serious	Serious	Serious
dissanayake 2020	Low	Moderate	Low	Low	Low	Moderate	Low	Moderate
Whittaker 2022	Serious	Serious	Low	Low	Moderate	Low	Low	Serious
Proctor 2022	Serious	Low	Low	Moderate	Serious	Serious	Serious	Serious
Fredberg 2025	Moderate	Low	Low	Low	Low	Serious	Low	Serious

## Sheet: Kq1-reoperation
study	confounding	classification	partecipants	deviation	missing	measure	reporting	overall
Nieuwenhuizen 2011	Serious	Serious	Moderate	Serious	Low	Low	Low	Serious
Proctor 2022	Serious	Low	Low	Moderate	Serious	Serious	Serious	Serious
Fredberg 2025	Moderate	Low	Low	Low	Low	Low	Low	Moderate

## Sheet: Kq1-CD>3
study	confounding	classification	partecipants	deviation	missing	measure	reporting	overall
Odom 2013	Serious	Moderate	Moderate	Low	Serious	Serious	Moderate	Serious
Fredberg 2025	Moderate	Low	Low	Low	Low	Low	Low	Moderate

## Sheet: Kq2-mortality
study	confounding	classification	partecipants	deviation	missing	measure	reporting	overall
Surek 2021	Serious	Low	Low	Low	Low	Moderate	Low	Serious

## Sheet: Kq2-recurrence
study	confounding	classification	partecipants	deviation	missing	measure	reporting	overall
Emile 2017	Serious	Moderate	Low	Serious	Serious	Low	Low	Serious

## Sheet: kq2-ssi
study	confounding	classification	partecipants	deviation	missing	measure	reporting	overall
Emile 2017	Serious	Moderate	Low	Serious	Low	Low	Low	Serious
Haskins 2016	Moderate	Moderate	Low	Moderate	Moderate	Low	Low	Moderate
Tomaoglu 2021	Serious	Low	Low	Low	Low	Moderate	Low	Serious

## Sheet: kq4a-mortality
study	confounding	classification	partecipants	deviation	missing	measure	reporting	overall
devries 2020	Serious	Low	Low	Serious	Low	Low	Low	Serious

[truncated: 15 more sheets: kq4a-cd3b, kq4a-reoperation, kq5-reoperation, kq5-recurrence, kq3-mortality, kq3-recurrence, kq3-reoperation, kq3-cd>3, kq6-SSI, kq6-mortality, kq6-recurrence, kq7-recurrence, kq7-mortality, kq7-reoperation, kq7-SSI]
