# Supplementary material for: EHS Guidelines on the Management of Primary Ventral and Incisional Hernias Under Emergency Conditions
Source: J Abdom Wall Surg. 2026 Mar 11;5:16228. doi: 10.3389/jaws.2026.16228 (PMC13044802; doi:10.3389/jaws.2026.16228)
Supplement: Supplementary file 15 [file Supplementaryfile3.xlsx]

## Sheet: Risposte del modulo 1
supplementary file 3
panel member	REOPERATION	SSO (surgical site occurrences): SSI, seroma, wound dehiscence, enterocutaneous fistula, wound cellulitis, non-healing incisional wound, fascial disruption, skin or soft tissue ischemia, skin or soft tissue necrosis, wound serous or purulent drainage, sti	SSI (surgical site infection): Infection occurring where the surgery took place and includes superficial, deep, and organ space infections https://doi.org/10.1007/s10029-018-1813-1	RECURRENCE	GENERAL COMPLICATIONS (Clavien Dindo ≥ 3B) 10.1097/SLA.0b013e3181b13ca2.	If MORTALITY was the ONLY outcome, how many patients per 1000 would need to not present the outcome compared to the comparator, in order for the difference to be important? (e.g., for the comparison mesh vs. no mesh, 50 fewer patients out of 1000 had a em	If REOPERATION was the ONLY outcome, how many patients per 1000 would need to not present the outcome compared to the comparator, in order for the difference to be important? (e.g., for the comparison mesh vs. no mesh, 50 fewer patients out of 1000 had a	If RECURRENCE was the ONLY outcome, how many patients per 1000 would need to not present the outcome compared to the comparator, in order for the difference to be important? (e.g., for the comparison mesh vs. no mesh, 50 fewer patients out of 1000 had a e	If SSO (surgical site occurrence) was the ONLY outcome, how many patients per 1000 would need to not present the outcome compared to the comparator, in order for the difference to be important? (e.g., for the comparison mesh vs. no mesh, 50 fewer patients	If SSI (surgical site infection) was the ONLY outcome, how many patients per 1000 would need to not present the outcome compared to the comparator, in order for the difference to be important? (e.g., for the comparison mesh vs. no mesh, 50 fewer patients	If GENERAL COMPLICATION (Clavien Dindo ≥ 3B) was the ONLY outcome, how many patients per 1000 would need to not present the outcome compared to the comparator, in order for the difference to be important? (e.g., for the comparison mesh vs. no mesh, 50 fe
1	5	8	7	6	5	1.5	5	5	5	5	7.5
2	8	3	7	4	7	2.5	5	10	1	5	7.5
3	7	9	9	9	8	5	5	5	50 per 1000	5	5
4	6	7	9	8	7	1.5	2.5	5	50 per 1000	2.5	2.5
5	5	8	8	9	6	2.5	10	5	200 per 1000	7.5	7.5
6	7	4	5	4	7	1.5	5	10	200 per 1000	7.5	5
7	9	9	9	9	9	2.5	2.5	5	50 per 1000	2.5	2.5
8	6	5	5	4	6	1.5	2.5	5	50 per 1000	5	5
9	9	6	9	9	6	7.5	5	5	100 per 1000	7.5	5
10	7	6	4	8	7	1.5	2.5	5	50 per 1000	5	5
11	9	9	9	9	9	7.5	10	10	100 per 1000	7.5	5
12	6	6	8	9	9	1.5	10	20	200 per 1000	5	5
median	7	6.5	8	8.5	7	2	5	5		5	5
